# Supplementary material for: Insights into the Bacterial Profiles and Resistome Structures Following the Severe 2018 Flood in Kerala, South India
Source: Microorganisms. 2019 Oct 19;7(10):474. doi: 10.3390/microorganisms7100474 (PMC6843399; doi:10.3390/microorganisms7100474)
Supplement: Supplementary file 1 [file microorganisms-07-00474-s001.zip]

Archive with 11 entries (10 files):
- Supplementary Information/
- Supplementary Information/Figure S1.jpg
- Supplementary Information/Figure S2.jpg
- Supplementary Information/Figure S3.jpg
- Supplementary Information/Supplementary Figures.pdf
- Supplementary Information/Table S1.docx
- Supplementary Information/Table S2.xlsx
- Supplementary Information/Table S3.docx
- Supplementary Information/Table S4.docx
- Supplementary Information/Table S5.xlsx
- Supplementary Information/Table S6.docx
