# Supplementary material for: Insights into the Bacterial Profiles and Resistome Structures Following the Severe 2018 Flood in Kerala, South India
Source: Microorganisms. 2019 Oct 19;7(10):474. doi: 10.3390/microorganisms7100474 (PMC6843399; doi:10.3390/microorganisms7100474)
Supplement: Supplementary file 1 [file microorganisms-07-00474-s001.zip › Supplementary Information/Table S2.xlsx]

## Sheet: Relative_abundance_taxa
Table S2: Relative abundance of bacterial communities in flooded areas of kuttanad at genus level
Phylum	Class	Genus	Read_count	Relative_abundance
p__Proteobacteria	c__Betaproteobacteria	g__Neisseria	238	0.0315399
p__Proteobacteria	c__Betaproteobacteria	g__Achromobacter	201	0.0266366
p__Proteobacteria	c__Betaproteobacteria	g__Burkholderia	195	0.0258415
p__Proteobacteria	c__Betaproteobacteria	g__Cupriavidus	156	0.0206732
p__Proteobacteria	c__Betaproteobacteria	g__Curvibacter	124	0.0164325
p__Proteobacteria	c__Betaproteobacteria	g__Thiomonas	54	0.00715611
p__Proteobacteria	c__Betaproteobacteria	g__Ralstonia	22	0.00291545
p__Proteobacteria	c__Betaproteobacteria	g__Sterolibacterium	14	0.00185529
p__Proteobacteria	c__Betaproteobacteria	g__Bordetella	12	0.00159025
p__Proteobacteria	c__Betaproteobacteria	g__Oligella	12	0.00159025
p__Proteobacteria	c__Betaproteobacteria	g__Chromobacterium	12	0.00159025
p__Proteobacteria	c__Betaproteobacteria	g__Candidatus Nitrotoga	8	0.00106016
p__Proteobacteria	c__Betaproteobacteria	g__Pseudogulbenkiania	8	0.00106016
p__Proteobacteria	c__Betaproteobacteria	g__Parasutterella	7	0.000927644
p__Proteobacteria	c__Betaproteobacteria	g__Taylorella	6	0.000795123
p__Proteobacteria	c__Betaproteobacteria	g__Vitreoscilla	6	0.000795123
p__Proteobacteria	c__Betaproteobacteria	g__Sutterella	5	0.000662603
p__Proteobacteria	c__Betaproteobacteria	g__Propionivibrio	5	0.000662603
p__Proteobacteria	c__Betaproteobacteria	g__Candidatus Accumulibacter	3	0.000397562
p__Proteobacteria	c__Betaproteobacteria	g__Lautropia	2	0.000265041
p__Proteobacteria	c__Betaproteobacteria	g__Variovorax	2	0.000265041
p__Proteobacteria	c__Betaproteobacteria	g__Pandoraea	1	0.000132521
p__Proteobacteria	c__Betaproteobacteria	g__Polynucleobacter	1	0.000132521
p__Proteobacteria	c__Betaproteobacteria	g__Collimonas	1	0.000132521
p__Proteobacteria	c__Betaproteobacteria	g__Azonexus	1	0.000132521
p__Proteobacteria	c__Betaproteobacteria	g__Dechloromonas	1	0.000132521
p__Proteobacteria	c__Alphaproteobacteria	g__Magnetospirillum	308	0.0408163
p__Proteobacteria	c__Alphaproteobacteria	g__Azospirillum	123	0.0163
p__Proteobacteria	c__Alphaproteobacteria	g__Acetobacter	79	0.0104691
p__Proteobacteria	c__Alphaproteobacteria	g__Rickettsia	60	0.00795123
p__Proteobacteria	c__Alphaproteobacteria	g__Sphingomonas	57	0.00755367
p__Proteobacteria	c__Alphaproteobacteria	g__Pleomorphomonas	55	0.00728863
p__Proteobacteria	c__Alphaproteobacteria	g__Bradyrhizobium	50	0.00662603
p__Proteobacteria	c__Alphaproteobacteria	g__Aurantimonas	39	0.0051683
p__Proteobacteria	c__Alphaproteobacteria	g__Mesorhizobium	39	0.0051683
p__Proteobacteria	c__Alphaproteobacteria	g__Komagataeibacter	34	0.0045057
p__Proteobacteria	c__Alphaproteobacteria	g__Acidiphilium	33	0.00437318
p__Proteobacteria	c__Alphaproteobacteria	g__Hyphomicrobium	25	0.00331301
p__Proteobacteria	c__Alphaproteobacteria	g__Brucella	23	0.00304797
p__Proteobacteria	c__Alphaproteobacteria	g__Methylobacterium	20	0.00265041
p__Proteobacteria	c__Alphaproteobacteria	g__Agrobacterium	20	0.00265041
p__Proteobacteria	c__Alphaproteobacteria	g__Rhizobium	18	0.00238537
p__Proteobacteria	c__Alphaproteobacteria	g__Asaia	18	0.00238537
p__Proteobacteria	c__Alphaproteobacteria	g__Novosphingobium	15	0.00198781
p__Proteobacteria	c__Alphaproteobacteria	g__Rhodovulum	11	0.00145773
p__Proteobacteria	c__Alphaproteobacteria	g__Roseibium	9	0.00119268
p__Proteobacteria	c__Alphaproteobacteria	g__Terasakiella	6	0.000795123
p__Proteobacteria	c__Alphaproteobacteria	g__Bartonella	4	0.000530082
p__Proteobacteria	c__Alphaproteobacteria	g__Phyllobacterium	4	0.000530082
p__Proteobacteria	c__Alphaproteobacteria	g__Sphingobium	4	0.000530082
p__Proteobacteria	c__Alphaproteobacteria	g__Candidatus Hodgkinia	3	0.000397562
p__Proteobacteria	c__Alphaproteobacteria	g__Celeribacter	3	0.000397562
p__Proteobacteria	c__Alphaproteobacteria	g__Acidisphaera	3	0.000397562
p__Proteobacteria	c__Alphaproteobacteria	g__Gluconobacter	3	0.000397562
p__Proteobacteria	c__Alphaproteobacteria	g__Phenylobacterium	2	0.000265041
p__Proteobacteria	c__Alphaproteobacteria	g__Aureimonas	2	0.000265041
p__Proteobacteria	c__Alphaproteobacteria	g__Rhizomicrobium	2	0.000265041
p__Proteobacteria	c__Alphaproteobacteria	g__Roseobacter	2	0.000265041
p__Proteobacteria	c__Alphaproteobacteria	g__Roseovarius	2	0.000265041
p__Proteobacteria	c__Alphaproteobacteria	g__Rhodopila	2	0.000265041
p__Proteobacteria	c__Alphaproteobacteria	g__Caulobacter	1	0.000132521
p__Proteobacteria	c__Alphaproteobacteria	g__Ochrobactrum	1	0.000132521
p__Proteobacteria	c__Alphaproteobacteria	g__Alsobacter	1	0.000132521
p__Proteobacteria	c__Alphaproteobacteria	g__Paracoccus	1	0.000132521
p__Proteobacteria	c__Alphaproteobacteria	g__Belnapia	1	0.000132521
p__Proteobacteria	c__Alphaproteobacteria	g__Dongia	1	0.000132521
p__Proteobacteria	c__Alphaproteobacteria	g__Magnetospira	1	0.000132521
p__Proteobacteria	c__Alphaproteobacteria	g__Thalassospira	1	0.000132521
p__Proteobacteria	c__Alphaproteobacteria	g__Elioraea	1	0.000132521
p__Proteobacteria	c__Alphaproteobacteria	g__Caedibacter	1	0.000132521
p__Proteobacteria	c__Gammaproteobacteria	g__Xanthomonas	129	0.0170951
p__Proteobacteria	c__Gammaproteobacteria	g__Vibrio	109	0.0144447
p__Proteobacteria	c__Gammaproteobacteria	g__Pseudomonas	88	0.0116618
p__Proteobacteria	c__Gammaproteobacteria	g__Acinetobacter	76	0.0100716
p__Proteobacteria	c__Gammaproteobacteria	g__Haemophilus	66	0.00874636
p__Proteobacteria	c__Gammaproteobacteria	g__Klebsiella	64	0.00848131
p__Proteobacteria	c__Gammaproteobacteria	g__Halomonas	42	0.00556586
p__Proteobacteria	c__Gammaproteobacteria	g__Escherichia	26	0.00344553
p__Proteobacteria	c__Gammaproteobacteria	g__Legionella	22	0.00291545
p__Proteobacteria	c__Gammaproteobacteria	g__Pantoea	21	0.00278293
p__Proteobacteria	c__Gammaproteobacteria	g__Serratia	19	0.00251789
p__Proteobacteria	c__Gammaproteobacteria	g__Candidatus Competibacter	18	0.00238537
p__Proteobacteria	c__Gammaproteobacteria	g__Salmonella	12	0.00159025
p__Proteobacteria	c__Gammaproteobacteria	g__Mannheimia	11	0.00145773
p__Proteobacteria	c__Gammaproteobacteria	g__Stenotrophomonas	9	0.00119268
p__Proteobacteria	c__Gammaproteobacteria	g__Colwellia	8	0.00106016
p__Proteobacteria	c__Gammaproteobacteria	g__Beggiatoa	8	0.00106016
p__Proteobacteria	c__Gammaproteobacteria	g__Salinivibrio	8	0.00106016
p__Proteobacteria	c__Gammaproteobacteria	g__Shewanella	7	0.000927644
p__Proteobacteria	c__Gammaproteobacteria	g__Providencia	7	0.000927644
p__Proteobacteria	c__Gammaproteobacteria	g__Xenorhabdus	7	0.000927644
p__Proteobacteria	c__Gammaproteobacteria	g__Crenothrix	7	0.000927644
p__Proteobacteria	c__Gammaproteobacteria	g__Marinobacter	6	0.000795123
p__Proteobacteria	c__Gammaproteobacteria	g__Methylocaldum	6	0.000795123
p__Proteobacteria	c__Gammaproteobacteria	g__Candidatus Contendobacter	6	0.000795123
p__Proteobacteria	c__Gammaproteobacteria	g__Photobacterium	6	0.000795123
p__Proteobacteria	c__Gammaproteobacteria	g__Tatlockia	5	0.000662603
p__Proteobacteria	c__Gammaproteobacteria	g__Pseudoalteromonas	4	0.000530082
p__Proteobacteria	c__Gammaproteobacteria	g__Enterobacter	4	0.000530082
p__Proteobacteria	c__Gammaproteobacteria	g__Photorhabdus	4	0.000530082
p__Proteobacteria	c__Gammaproteobacteria	g__Psychromonas	3	0.000397562
p__Proteobacteria	c__Gammaproteobacteria	g__Citrobacter	3	0.000397562
p__Proteobacteria	c__Gammaproteobacteria	g__Proteus	3	0.000397562
p__Proteobacteria	c__Gammaproteobacteria	g__Pasteurella	3	0.000397562
p__Proteobacteria	c__Gammaproteobacteria	g__Methylococcus	2	0.000265041
p__Proteobacteria	c__Gammaproteobacteria	g__Piscirickettsia	2	0.000265041
p__Proteobacteria	c__Gammaproteobacteria	g__Acidithiobacillus	1	0.000132521
p__Proteobacteria	c__Gammaproteobacteria	g__Rahnella	1	0.000132521
p__Proteobacteria	c__Gammaproteobacteria	g__Shigella	1	0.000132521
p__Proteobacteria	c__Gammaproteobacteria	g__Methylomicrobium	1	0.000132521
p__Proteobacteria	c__Gammaproteobacteria	g__Endozoicomonas	1	0.000132521
p__Proteobacteria	c__Gammaproteobacteria	g__Avibacterium	1	0.000132521
p__Proteobacteria	c__Gammaproteobacteria	g__Perlucidibaca	1	0.000132521
p__Proteobacteria	c__Gammaproteobacteria	g__Methylophaga	1	0.000132521
p__Proteobacteria	c__Gammaproteobacteria	g__Steroidobacter	1	0.000132521
p__Proteobacteria	c__Deltaproteobacteria	g__Desulfonauticus	89	0.0117943
p__Proteobacteria	c__Deltaproteobacteria	g__Desulfobacterium	81	0.0107342
p__Proteobacteria	c__Deltaproteobacteria	g__Desulfococcus	81	0.0107342
p__Proteobacteria	c__Deltaproteobacteria	g__Desulfovibrio	35	0.00463822
p__Proteobacteria	c__Deltaproteobacteria	g__Stigmatella	26	0.00344553
p__Proteobacteria	c__Deltaproteobacteria	g__Geobacter	20	0.00265041
p__Proteobacteria	c__Deltaproteobacteria	g__Lawsonia	12	0.00159025
p__Proteobacteria	c__Deltaproteobacteria	g__Anaeromyxobacter	7	0.000927644
p__Proteobacteria	c__Deltaproteobacteria	g__Bdellovibrio	1	0.000132521
p__Proteobacteria	c__Deltaproteobacteria	g__Corallococcus	1	0.000132521
p__Proteobacteria	c__Deltaproteobacteria	g__Chondromyces	1	0.000132521
p__Proteobacteria	c__Deltaproteobacteria	g__Enhygromyxa	1	0.000132521
p__Proteobacteria	c__Deltaproteobacteria	g__Desulfobacca	1	0.000132521
p__Proteobacteria	c__Deltaproteobacteria	g__Syntrophus	1	0.000132521
p__Proteobacteria	c__Epsilonproteobacteria	g__Campylobacter	39	0.0051683
p__Proteobacteria	c__Epsilonproteobacteria	g__Sulfurospirillum	6	0.000795123
p__Proteobacteria	c__Epsilonproteobacteria	g__Helicobacter	5	0.000662603
p__Proteobacteria	c__Epsilonproteobacteria	g__Sulfurovum	3	0.000397562
p__Proteobacteria	c__Epsilonproteobacteria	g__Arcobacter	1	0.000132521
p__Firmicutes	c__Bacilli	g__Paenibacillus	177	0.0234561
p__Firmicutes	c__Bacilli	g__Enterococcus	163	0.0216008
p__Firmicutes	c__Bacilli	g__Staphylococcus	145	0.0192155
p__Firmicutes	c__Bacilli	g__Lactobacillus	132	0.0174927
p__Firmicutes	c__Bacilli	g__Streptococcus	128	0.0169626
p__Firmicutes	c__Bacilli	g__Bacillus	126	0.0166976
p__Firmicutes	c__Bacilli	g__Listeria	39	0.0051683
p__Firmicutes	c__Bacilli	g__Virgibacillus	21	0.00278293
p__Firmicutes	c__Bacilli	g__Geobacillus	20	0.00265041
p__Firmicutes	c__Bacilli	g__Anoxybacillus	6	0.000795123
p__Firmicutes	c__Bacilli	g__Trichococcus	5	0.000662603
p__Firmicutes	c__Bacilli	g__Carnobacterium	4	0.000530082
p__Firmicutes	c__Bacilli	g__Lysinibacillus	3	0.000397562
p__Firmicutes	c__Bacilli	g__Anaerobacillus	1	0.000132521
p__Firmicutes	c__Bacilli	g__Caldalkalibacillus	1	0.000132521
p__Firmicutes	c__Bacilli	g__Caldibacillus	1	0.000132521
p__Firmicutes	c__Bacilli	g__Oceanobacillus	1	0.000132521
p__Firmicutes	c__Bacilli	g__Tepidibacillus	1	0.000132521
p__Firmicutes	c__Bacilli	g__Brevibacillus	1	0.000132521
p__Firmicutes	c__Bacilli	g__Thermoactinomyces	1	0.000132521
p__Firmicutes	c__Bacilli	g__Aerococcus	1	0.000132521
p__Firmicutes	c__Bacilli	g__Tetragenococcus	1	0.000132521
p__Firmicutes	c__Clostridia	g__Clostridium	257	0.0340578
p__Firmicutes	c__Clostridia	g__Heliobacterium	133	0.0176252
p__Firmicutes	c__Clostridia	g__Pseudoflavonifractor	32	0.00424066
p__Firmicutes	c__Clostridia	g__Ruminococcus	30	0.00397562
p__Firmicutes	c__Clostridia	g__Eubacterium	23	0.00304797
p__Firmicutes	c__Clostridia	g__Syntrophaceticus	20	0.00265041
p__Firmicutes	c__Clostridia	g__Butyricicoccus	17	0.00225285
p__Firmicutes	c__Clostridia	g__Faecalibacterium	17	0.00225285
p__Firmicutes	c__Clostridia	g__Ruminiclostridium	15	0.00198781
p__Firmicutes	c__Clostridia	g__Carboxydocella	14	0.00185529
p__Firmicutes	c__Clostridia	g__Pseudoramibacter	14	0.00185529
p__Firmicutes	c__Clostridia	g__Thermoanaerobacter	14	0.00185529
p__Firmicutes	c__Clostridia	g__Dorea	13	0.00172277
p__Firmicutes	c__Clostridia	g__Moorella	13	0.00172277
p__Firmicutes	c__Clostridia	g__Anaerostipes	11	0.00145773
p__Firmicutes	c__Clostridia	g__Anaerotruncus	9	0.00119268
p__Firmicutes	c__Clostridia	g__Roseburia	7	0.000927644
p__Firmicutes	c__Clostridia	g__Intestinibacter	7	0.000927644
p__Firmicutes	c__Clostridia	g__Blautia	6	0.000795123
p__Firmicutes	c__Clostridia	g__Sulfobacillus	5	0.000662603
p__Firmicutes	c__Clostridia	g__Lachnospira	4	0.000530082
p__Firmicutes	c__Clostridia	g__Oribacterium	4	0.000530082
p__Firmicutes	c__Clostridia	g__Flavonifractor	4	0.000530082
p__Firmicutes	c__Clostridia	g__Desulfotomaculum	3	0.000397562
p__Firmicutes	c__Clostridia	g__Carboxydothermus	3	0.000397562
p__Firmicutes	c__Clostridia	g__Caloranaerobacter	2	0.000265041
p__Firmicutes	c__Clostridia	g__Coprococcus	2	0.000265041
p__Firmicutes	c__Clostridia	g__Eisenbergiella	2	0.000265041
p__Firmicutes	c__Clostridia	g__Peptoniphilus	2	0.000265041
p__Firmicutes	c__Clostridia	g__Butyrivibrio	1	0.000132521
p__Firmicutes	c__Clostridia	g__Robinsoniella	1	0.000132521
p__Firmicutes	c__Clostridia	g__Desulfosporosinus	1	0.000132521
p__Firmicutes	c__Clostridia	g__Anaerococcus	1	0.000132521
p__Firmicutes	c__Clostridia	g__Parvimonas	1	0.000132521
p__Firmicutes	c__Clostridia	g__Peptoclostridium	1	0.000132521
p__Firmicutes	c__Clostridia	g__Subdoligranulum	1	0.000132521
p__Firmicutes	c__Clostridia	g__Dethiobacter	1	0.000132521
p__Firmicutes	c__Clostridia	g__Syntrophomonas	1	0.000132521
p__Firmicutes	c__Clostridia	g__Calderihabitans	1	0.000132521
p__Firmicutes	c__Negativicutes	g__Selenomonas	13	0.00172277
p__Firmicutes	c__Negativicutes	g__Veillonella	13	0.00172277
p__Firmicutes	c__Negativicutes	g__Negativicoccus	3	0.000397562
p__Firmicutes	c__Negativicutes	g__Megasphaera	2	0.000265041
p__Firmicutes	c__Negativicutes	g__Sporomusa	2	0.000265041
p__Firmicutes	c__Negativicutes	g__Phascolarctobacterium	1	0.000132521
p__Firmicutes	c__Negativicutes	g__Dialister	1	0.000132521
p__Firmicutes	c__Negativicutes	g__Propionispira	1	0.000132521
p__Firmicutes	c__Erysipelotrichia	g__Coprobacillus	16	0.00212033
p__Firmicutes	c__Erysipelotrichia	g__Catenibacterium	11	0.00145773
p__Firmicutes	c__Erysipelotrichia	g__Erysipelatoclostridium	2	0.000265041
p__Actinobacteria <phylum>	c__Actinobacteria	g__Streptomyces	455	0.0602968
p__Actinobacteria <phylum>	c__Actinobacteria	g__Mycobacterium	135	0.0178903
p__Actinobacteria <phylum>	c__Actinobacteria	g__Bifidobacterium	119	0.0157699
p__Actinobacteria <phylum>	c__Actinobacteria	g__Actinomyces	95	0.0125895
p__Actinobacteria <phylum>	c__Actinobacteria	g__Rhodococcus	84	0.0111317
p__Actinobacteria <phylum>	c__Actinobacteria	g__Corynebacterium	71	0.00940896
p__Actinobacteria <phylum>	c__Actinobacteria	g__Collinsella	60	0.00795123
p__Actinobacteria <phylum>	c__Actinobacteria	g__Propionibacterium	45	0.00596342
p__Actinobacteria <phylum>	c__Actinobacteria	g__Gardnerella	37	0.00490326
p__Actinobacteria <phylum>	c__Actinobacteria	g__Tetrasphaera	33	0.00437318
p__Actinobacteria <phylum>	c__Actinobacteria	g__Nocardioides	19	0.00251789
p__Actinobacteria <phylum>	c__Actinobacteria	g__Arthrobacter	18	0.00238537
p__Actinobacteria <phylum>	c__Actinobacteria	g__Modestobacter	11	0.00145773
p__Actinobacteria <phylum>	c__Actinobacteria	g__Varibaculum	10	0.00132521
p__Actinobacteria <phylum>	c__Actinobacteria	g__Eggerthella	8	0.00106016
p__Actinobacteria <phylum>	c__Actinobacteria	g__Frankia	7	0.000927644
p__Actinobacteria <phylum>	c__Actinobacteria	g__Nocardia	6	0.000795123
p__Actinobacteria <phylum>	c__Actinobacteria	g__Microcella	4	0.000530082
p__Actinobacteria <phylum>	c__Actinobacteria	g__Aeriscardovia	4	0.000530082
p__Actinobacteria <phylum>	c__Actinobacteria	g__Micromonospora	3	0.000397562
p__Actinobacteria <phylum>	c__Actinobacteria	g__Mobiluncus	2	0.000265041
p__Actinobacteria <phylum>	c__Actinobacteria	g__Actinobaculum	1	0.000132521
p__Actinobacteria <phylum>	c__Actinobacteria	g__Arcanobacterium	1	0.000132521
p__Actinobacteria <phylum>	c__Actinobacteria	g__Curtobacterium	1	0.000132521
p__Actinobacteria <phylum>	c__Actinobacteria	g__Leifsonia	1	0.000132521
p__Actinobacteria <phylum>	c__Actinobacteria	g__Micropruina	1	0.000132521
p__Actinobacteria <phylum>	c__Actinobacteria	g__Actinomadura	1	0.000132521
p__Actinobacteria <phylum>	c__Actinobacteria	g__Pseudoscardovia	1	0.000132521
p__Actinobacteria <phylum>	c__Actinobacteria	g__Slackia	1	0.000132521
p__Actinobacteria <phylum>	c__Actinobacteria	g__Gaiella	1	0.000132521
p__Actinobacteria <phylum>	c__Actinobacteria	g__Solirubrobacter	1	0.000132521
p__Actinobacteria <phylum>	c__Actinobacteria	g__Candidatus Microthrix	1	0.000132521
p__Bacteroidetes	c__Bacteroidia	g__Bacteroides	127	0.0168301
p__Bacteroidetes	c__Bacteroidia	g__Parabacteroides	64	0.00848131
p__Bacteroidetes	c__Bacteroidia	g__Prevotella	61	0.00808375
p__Bacteroidetes	c__Bacteroidia	g__Butyricimonas	13	0.00172277
p__Bacteroidetes	c__Bacteroidia	g__Alloprevotella	9	0.00119268
p__Bacteroidetes	c__Bacteroidia	g__Barnesiella	8	0.00106016
p__Bacteroidetes	c__Bacteroidia	g__Odoribacter	8	0.00106016
p__Bacteroidetes	c__Bacteroidia	g__Paraprevotella	8	0.00106016
p__Bacteroidetes	c__Bacteroidia	g__Dysgonomonas	6	0.000795123
p__Bacteroidetes	c__Bacteroidia	g__Petrimonas	3	0.000397562
p__Bacteroidetes	c__Bacteroidia	g__Porphyromonas	3	0.000397562
p__Bacteroidetes	c__Bacteroidia	g__Macellibacteroides	1	0.000132521
p__Bacteroidetes	c__Bacteroidia	g__Tannerella	1	0.000132521
p__Bacteroidetes	c__Bacteroidia	g__Sunxiuqinia	1	0.000132521
p__Bacteroidetes	c__Flavobacteriia	g__Empedobacter	41	0.00543334
p__Bacteroidetes	c__Flavobacteriia	g__Blattabacterium	21	0.00278293
p__Bacteroidetes	c__Flavobacteriia	g__Riemerella	21	0.00278293
p__Bacteroidetes	c__Flavobacteriia	g__Flavobacterium	6	0.000795123
p__Bacteroidetes	c__Flavobacteriia	g__Capnocytophaga	2	0.000265041
p__Bacteroidetes	c__Flavobacteriia	g__Chryseobacterium	1	0.000132521
p__Bacteroidetes	c__Flavobacteriia	g__Cloacibacterium	1	0.000132521
p__Bacteroidetes	c__Flavobacteriia	g__Lutibacter	1	0.000132521
p__Bacteroidetes	c__Flavobacteriia	g__Salegentibacter	1	0.000132521
p__Bacteroidetes	c__Flavobacteriia	g__Tenacibaculum	1	0.000132521
p__Bacteroidetes	c__Sphingobacteriia	g__Filimonas	23	0.00304797
p__Bacteroidetes	c__Sphingobacteriia	g__Sphingobacterium	7	0.000927644
p__Bacteroidetes	c__Cytophagia	g__Flammeovirga	6	0.000795123
p__Bacteroidetes	c__Cytophagia	g__Microscilla	3	0.000397562
p__Cyanobacteria	c__(Nostocales)	g__Nostoc	65	0.00861384
p__Cyanobacteria	c__(Nostocales)	g__Anabaena	7	0.000927644
p__Cyanobacteria	c__(Chroococcales)	g__Microcystis	21	0.00278293
p__Cyanobacteria	c__(Chroococcales)	g__Synechococcus	5	0.000662603
p__Cyanobacteria	c__(Oscillatoriales)	g__Geitlerinema	11	0.00145773
p__Cyanobacteria	c__(Oscillatoriales)	g__Planktothrix	7	0.000927644
p__Cyanobacteria	c__(Oscillatoriales)	g__Leptolyngbya	4	0.000530082
p__Cyanobacteria	c__(Oscillatoriales)	g__Pseudanabaena	1	0.000132521
p__Cyanobacteria	c__(Prochlorales)	g__Prochlorococcus	1	0.000132521
p__Fusobacteria	c__Fusobacteriia	g__Leptotrichia	80	0.0106016
p__Fusobacteria	c__Fusobacteriia	g__Fusobacterium	26	0.00344553
p__Chlamydiae	c__Chlamydiia	g__Chlamydia	70	0.00927644
p__Chlamydiae	c__Chlamydiia	g__Parachlamydia	8	0.00106016
p__Chlamydiae	c__Chlamydiia	g__Neochlamydia	1	0.000132521
p__Thermodesulfobacteria <phylum>	c__Thermodesulfobacteria	g__Thermodesulfobacterium	70	0.00927644
p__Thermodesulfobacteria <phylum>	c__Thermodesulfobacteria	g__Caldimicrobium	4	0.000530082
p__Nitrospirae	c__Nitrospira <class>	g__Nitrospira	71	0.00940896
p__Thermotogae <phylum>	c__Thermotogae	g__Thermotoga	49	0.00649351
others	others	others	198	0.0262391
Total			7546

## Sheet: Taxonomy_table_full
Table S2: Taxonomy table showing the relative abundance of bacterial species in flooded sites from kingdom to genus level
Level_1	Level_2	Level_3	Level_4	Level_5	Level_6	Read count	Relative_abundance
k__Bacteria	p__Actinobacteria <phylum>	c__Actinobacteria	o__Actinomycetales	f__Actinomycetaceae	g__Actinobaculum	1	0.000132521
k__Bacteria	p__Actinobacteria <phylum>	c__Actinobacteria	o__Actinomycetales	f__Actinomycetaceae	g__Actinomyces	95	0.0125895
k__Bacteria	p__Actinobacteria <phylum>	c__Actinobacteria	o__Actinomycetales	f__Actinomycetaceae	g__Arcanobacterium	1	0.000132521
k__Bacteria	p__Actinobacteria <phylum>	c__Actinobacteria	o__Actinomycetales	f__Actinomycetaceae	g__Mobiluncus	2	0.000265041
k__Bacteria	p__Actinobacteria <phylum>	c__Actinobacteria	o__Actinomycetales	f__Actinomycetaceae	g__Varibaculum	10	0.00132521
k__Bacteria	p__Actinobacteria <phylum>	c__Actinobacteria	o__Actinomycetales	f__Corynebacteriaceae	g__Corynebacterium	71	0.00940896
k__Bacteria	p__Actinobacteria <phylum>	c__Actinobacteria	o__Actinomycetales	f__Mycobacteriaceae	g__Mycobacterium	135	0.0178903
k__Bacteria	p__Actinobacteria <phylum>	c__Actinobacteria	o__Actinomycetales	f__Nocardiaceae	g__Nocardia	6	0.000795123
k__Bacteria	p__Actinobacteria <phylum>	c__Actinobacteria	o__Actinomycetales	f__Nocardiaceae	g__Rhodococcus	84	0.0111317
k__Bacteria	p__Actinobacteria <phylum>	c__Actinobacteria	o__Actinomycetales	f__Frankiaceae	g__Frankia	7	0.000927644
k__Bacteria	p__Actinobacteria <phylum>	c__Actinobacteria	o__Actinomycetales	f__Geodermatophilaceae	g__Modestobacter	11	0.00145773
k__Bacteria	p__Actinobacteria <phylum>	c__Actinobacteria	o__Actinomycetales	f__Intrasporangiaceae	g__Tetrasphaera	33	0.00437318
k__Bacteria	p__Actinobacteria <phylum>	c__Actinobacteria	o__Actinomycetales	f__Microbacteriaceae	g__Curtobacterium	1	0.000132521
k__Bacteria	p__Actinobacteria <phylum>	c__Actinobacteria	o__Actinomycetales	f__Microbacteriaceae	g__Leifsonia	1	0.000132521
k__Bacteria	p__Actinobacteria <phylum>	c__Actinobacteria	o__Actinomycetales	f__Microbacteriaceae	g__Microcella	4	0.000530082
k__Bacteria	p__Actinobacteria <phylum>	c__Actinobacteria	o__Actinomycetales	f__Micrococcaceae	g__Arthrobacter	18	0.00238537
k__Bacteria	p__Actinobacteria <phylum>	c__Actinobacteria	o__Actinomycetales	f__Micromonosporaceae	g__Micromonospora	3	0.000397562
k__Bacteria	p__Actinobacteria <phylum>	c__Actinobacteria	o__Actinomycetales	f__Nocardioidaceae	g__Micropruina	1	0.000132521
k__Bacteria	p__Actinobacteria <phylum>	c__Actinobacteria	o__Actinomycetales	f__Nocardioidaceae	g__Nocardioides	19	0.00251789
k__Bacteria	p__Actinobacteria <phylum>	c__Actinobacteria	o__Actinomycetales	f__Propionibacteriaceae	g__Propionibacterium	45	0.00596342
k__Bacteria	p__Actinobacteria <phylum>	c__Actinobacteria	o__Actinomycetales	f__Streptomycetaceae	g__Streptomyces	455	0.0602968
k__Bacteria	p__Actinobacteria <phylum>	c__Actinobacteria	o__Actinomycetales	f__Thermomonosporaceae	g__Actinomadura	1	0.000132521
k__Bacteria	p__Actinobacteria <phylum>	c__Actinobacteria	o__Bifidobacteriales	f__Bifidobacteriaceae	g__Aeriscardovia	4	0.000530082
k__Bacteria	p__Actinobacteria <phylum>	c__Actinobacteria	o__Bifidobacteriales	f__Bifidobacteriaceae	g__Bifidobacterium	119	0.0157699
k__Bacteria	p__Actinobacteria <phylum>	c__Actinobacteria	o__Bifidobacteriales	f__Bifidobacteriaceae	g__Gardnerella	37	0.00490326
k__Bacteria	p__Actinobacteria <phylum>	c__Actinobacteria	o__Bifidobacteriales	f__Bifidobacteriaceae	g__Pseudoscardovia	1	0.000132521
k__Bacteria	p__Actinobacteria <phylum>	c__Actinobacteria	o__Coriobacteriales	f__Coriobacteriaceae	g__Collinsella	60	0.00795123
k__Bacteria	p__Actinobacteria <phylum>	c__Actinobacteria	o__Coriobacteriales	f__Coriobacteriaceae	g__Eggerthella	8	0.00106016
k__Bacteria	p__Actinobacteria <phylum>	c__Actinobacteria	o__Coriobacteriales	f__Coriobacteriaceae	g__Slackia	1	0.000132521
k__Bacteria	p__Actinobacteria <phylum>	c__Actinobacteria	o__Gaiellales	f__Gaiellaceae	g__Gaiella	1	0.000132521
k__Bacteria	p__Actinobacteria <phylum>	c__Actinobacteria	o__Solirubrobacterales	f__Solirubrobacteraceae	g__Solirubrobacter	1	0.000132521
k__Bacteria	p__Actinobacteria <phylum>	c__Actinobacteria	o__(Candidatus Microthrix)	f__(Candidatus Microthrix)	g__Candidatus Microthrix	1	0.000132521
k__Bacteria	p__Aquificae <phylum>	c__Aquificae	o__Aquificales	f__Aquificaceae	g__Hydrogenivirga	4	0.000530082
k__Bacteria	p__Aquificae <phylum>	c__Aquificae	o__Aquificales	f__Hydrogenothermaceae	g__Persephonella	22	0.00291545
k__Bacteria	p__Aquificae <phylum>	c__Aquificae	o__Aquificales	f__Hydrogenothermaceae	g__Sulfurihydrogenibium	21	0.00278293
k__Bacteria	p__Armatimonadetes	c__(Fimbriimonas)	o__(Fimbriimonas)	f__(Fimbriimonas)	g__Fimbriimonas	1	0.000132521
k__Bacteria	p__Bacteroidetes	c__Bacteroidia	o__Bacteroidales	f__Bacteroidaceae	g__Bacteroides	127	0.0168301
k__Bacteria	p__Bacteroidetes	c__Bacteroidia	o__Bacteroidales	f__Porphyromonadaceae	g__Barnesiella	8	0.00106016
k__Bacteria	p__Bacteroidetes	c__Bacteroidia	o__Bacteroidales	f__Porphyromonadaceae	g__Butyricimonas	13	0.00172277
k__Bacteria	p__Bacteroidetes	c__Bacteroidia	o__Bacteroidales	f__Porphyromonadaceae	g__Dysgonomonas	6	0.000795123
k__Bacteria	p__Bacteroidetes	c__Bacteroidia	o__Bacteroidales	f__Porphyromonadaceae	g__Macellibacteroides	1	0.000132521
k__Bacteria	p__Bacteroidetes	c__Bacteroidia	o__Bacteroidales	f__Porphyromonadaceae	g__Odoribacter	8	0.00106016
k__Bacteria	p__Bacteroidetes	c__Bacteroidia	o__Bacteroidales	f__Porphyromonadaceae	g__Parabacteroides	64	0.00848131
k__Bacteria	p__Bacteroidetes	c__Bacteroidia	o__Bacteroidales	f__Porphyromonadaceae	g__Petrimonas	3	0.000397562
k__Bacteria	p__Bacteroidetes	c__Bacteroidia	o__Bacteroidales	f__Porphyromonadaceae	g__Porphyromonas	3	0.000397562
k__Bacteria	p__Bacteroidetes	c__Bacteroidia	o__Bacteroidales	f__Porphyromonadaceae	g__Tannerella	1	0.000132521
k__Bacteria	p__Bacteroidetes	c__Bacteroidia	o__Bacteroidales	f__Prevotellaceae	g__Alloprevotella	9	0.00119268
k__Bacteria	p__Bacteroidetes	c__Bacteroidia	o__Bacteroidales	f__Prevotellaceae	g__Paraprevotella	8	0.00106016
k__Bacteria	p__Bacteroidetes	c__Bacteroidia	o__Bacteroidales	f__Prevotellaceae	g__Prevotella	61	0.00808375
k__Bacteria	p__Bacteroidetes	c__Bacteroidia	o__Bacteroidales	f__Prolixibacteraceae	g__Sunxiuqinia	1	0.000132521
k__Bacteria	p__Bacteroidetes	c__Cytophagia	o__Cytophagales	f__Cytophagaceae	g__Microscilla	3	0.000397562
k__Bacteria	p__Bacteroidetes	c__Cytophagia	o__Cytophagales	f__Flammeovirgaceae	g__Flammeovirga	6	0.000795123
k__Bacteria	p__Bacteroidetes	c__Flavobacteriia	o__Flavobacteriales	f__Blattabacteriaceae	g__Blattabacterium	21	0.00278293
k__Bacteria	p__Bacteroidetes	c__Flavobacteriia	o__Flavobacteriales	f__Flavobacteriaceae	g__Capnocytophaga	2	0.000265041
k__Bacteria	p__Bacteroidetes	c__Flavobacteriia	o__Flavobacteriales	f__Flavobacteriaceae	g__Chryseobacterium	1	0.000132521
k__Bacteria	p__Bacteroidetes	c__Flavobacteriia	o__Flavobacteriales	f__Flavobacteriaceae	g__Cloacibacterium	1	0.000132521
k__Bacteria	p__Bacteroidetes	c__Flavobacteriia	o__Flavobacteriales	f__Flavobacteriaceae	g__Empedobacter	41	0.00543334
k__Bacteria	p__Bacteroidetes	c__Flavobacteriia	o__Flavobacteriales	f__Flavobacteriaceae	g__Flavobacterium	6	0.000795123
k__Bacteria	p__Bacteroidetes	c__Flavobacteriia	o__Flavobacteriales	f__Flavobacteriaceae	g__Lutibacter	1	0.000132521
k__Bacteria	p__Bacteroidetes	c__Flavobacteriia	o__Flavobacteriales	f__Flavobacteriaceae	g__Riemerella	21	0.00278293
k__Bacteria	p__Bacteroidetes	c__Flavobacteriia	o__Flavobacteriales	f__Flavobacteriaceae	g__Salegentibacter	1	0.000132521
k__Bacteria	p__Bacteroidetes	c__Flavobacteriia	o__Flavobacteriales	f__Flavobacteriaceae	g__Tenacibaculum	1	0.000132521
k__Bacteria	p__Bacteroidetes	c__Sphingobacteriia	o__Sphingobacteriales	f__Chitinophagaceae	g__Filimonas	23	0.00304797
k__Bacteria	p__Bacteroidetes	c__Sphingobacteriia	o__Sphingobacteriales	f__Sphingobacteriaceae	g__Sphingobacterium	7	0.000927644
k__Bacteria	p__Chlorobi	c__Chlorobia	o__Chlorobiales	f__Chlorobiaceae	g__Chlorobaculum	8	0.00106016
k__Bacteria	p__Ignavibacteriae	c__Ignavibacteria	o__Ignavibacteriales	f__Ignavibacteriaceae	g__Ignavibacterium	1	0.000132521
k__Bacteria	p__Chlamydiae	c__Chlamydiia	o__Chlamydiales	f__Chlamydiaceae	g__Chlamydia	70	0.00927644
k__Bacteria	p__Chlamydiae	c__Chlamydiia	o__Chlamydiales	f__Parachlamydiaceae	g__Neochlamydia	1	0.000132521
k__Bacteria	p__Chlamydiae	c__Chlamydiia	o__Chlamydiales	f__Parachlamydiaceae	g__Parachlamydia	8	0.00106016
k__Bacteria	p__Verrucomicrobia	c__Opitutae	o__Opitutales	f__Opitutaceae	g__Opitutus	2	0.000265041
k__Bacteria	p__Verrucomicrobia	c__Verrucomicrobiae	o__Verrucomicrobiales	f__Verrucomicrobia subdivision 3	g__Pedosphaera	10	0.00132521
k__Bacteria	p__Chloroflexi	c__Anaerolineae	o__Anaerolineales	f__Anaerolineaceae	g__Anaerolinea	10	0.00132521
k__Bacteria	p__Chloroflexi	c__Chloroflexia	o__Chloroflexales	f__Chloroflexaceae	g__Chloroflexus	1	0.000132521
k__Bacteria	p__Chloroflexi	c__Dehalococcoidia	o__Dehalococcoidales	f__Dehalococcoidaceae	g__Dehalococcoides	19	0.00251789
k__Bacteria	p__Cyanobacteria	c__(Nostocales)	o__Nostocales	f__Nostocaceae	g__Anabaena	7	0.000927644
k__Bacteria	p__Cyanobacteria	c__(Nostocales)	o__Nostocales	f__Nostocaceae	g__Nostoc	65	0.00861384
k__Bacteria	p__Cyanobacteria	c__(Chroococcales)	o__Chroococcales	f__(Microcystis)	g__Microcystis	21	0.00278293
k__Bacteria	p__Cyanobacteria	c__(Chroococcales)	o__Chroococcales	f__(Synechococcus)	g__Synechococcus	5	0.000662603
k__Bacteria	p__Cyanobacteria	c__(Oscillatoriales)	o__Oscillatoriales	f__(Geitlerinema)	g__Geitlerinema	11	0.00145773
k__Bacteria	p__Cyanobacteria	c__(Oscillatoriales)	o__Oscillatoriales	f__(Leptolyngbya)	g__Leptolyngbya	4	0.000530082
k__Bacteria	p__Cyanobacteria	c__(Oscillatoriales)	o__Oscillatoriales	f__(Planktothrix)	g__Planktothrix	7	0.000927644
k__Bacteria	p__Cyanobacteria	c__(Oscillatoriales)	o__Oscillatoriales	f__(Pseudanabaena)	g__Pseudanabaena	1	0.000132521
k__Bacteria	p__Cyanobacteria	c__(Prochlorales)	o__Prochlorales	f__Prochlorococcaceae	g__Prochlorococcus	1	0.000132521
k__Bacteria	p__Deferribacteres <phylum>	c__Deferribacteres	o__Deferribacterales	f__Deferribacteraceae	g__Calditerrivibrio	15	0.00198781
k__Bacteria	p__Deinococcus-Thermus	c__Deinococci	o__Deinococcales	f__Deinococcaceae	g__Deinococcus	13	0.00172277
k__Bacteria	p__Deinococcus-Thermus	c__Deinococci	o__Thermales	f__Thermaceae	g__Thermus	3	0.000397562
k__Bacteria	p__Acidobacteria	c__Acidobacteriia	o__Acidobacteriales	f__Acidobacteriaceae	g__Acidipila	1	0.000132521
k__Bacteria	p__Acidobacteria	c__Acidobacteriia	o__Acidobacteriales	f__Acidobacteriaceae	g__Acidobacterium	2	0.000265041
k__Bacteria	p__Acidobacteria	c__Acidobacteriia	o__Acidobacteriales	f__Acidobacteriaceae	g__Candidatus Koribacter	4	0.000530082
k__Bacteria	p__Acidobacteria	c__Acidobacteriia	o__Acidobacteriales	f__Acidobacteriaceae	g__Granulicella	2	0.000265041
k__Bacteria	p__Acidobacteria	c__Acidobacteriia	o__Acidobacteriales	f__Acidobacteriaceae	g__Terriglobus	1	0.000132521
k__Bacteria	p__Acidobacteria	c__Holophagae	o__Holophagales	f__Holophagaceae	g__Holophaga	2	0.000265041
k__Bacteria	p__Acidobacteria	c__Solibacteres	o__Solibacterales	f__Solibacteraceae	g__Candidatus Solibacter	1	0.000132521
k__Bacteria	p__Acidobacteria	c__(Pyrinomonas)	o__(Pyrinomonas)	f__(Pyrinomonas)	g__Pyrinomonas	2	0.000265041
k__Bacteria	p__Fibrobacteres	c__Fibrobacteria	o__Fibrobacterales	f__Fibrobacteraceae	g__Fibrobacter	7	0.000927644
k__Bacteria	p__Firmicutes	c__Bacilli	o__Bacillales	f__Bacillaceae	g__Anaerobacillus	1	0.000132521
k__Bacteria	p__Firmicutes	c__Bacilli	o__Bacillales	f__Bacillaceae	g__Anoxybacillus	6	0.000795123
k__Bacteria	p__Firmicutes	c__Bacilli	o__Bacillales	f__Bacillaceae	g__Bacillus	126	0.0166976
k__Bacteria	p__Firmicutes	c__Bacilli	o__Bacillales	f__Bacillaceae	g__Caldalkalibacillus	1	0.000132521
k__Bacteria	p__Firmicutes	c__Bacilli	o__Bacillales	f__Bacillaceae	g__Caldibacillus	1	0.000132521
k__Bacteria	p__Firmicutes	c__Bacilli	o__Bacillales	f__Bacillaceae	g__Geobacillus	20	0.00265041
k__Bacteria	p__Firmicutes	c__Bacilli	o__Bacillales	f__Bacillaceae	g__Lysinibacillus	3	0.000397562
k__Bacteria	p__Firmicutes	c__Bacilli	o__Bacillales	f__Bacillaceae	g__Oceanobacillus	1	0.000132521
k__Bacteria	p__Firmicutes	c__Bacilli	o__Bacillales	f__Bacillaceae	g__Tepidibacillus	1	0.000132521
k__Bacteria	p__Firmicutes	c__Bacilli	o__Bacillales	f__Bacillaceae	g__Virgibacillus	21	0.00278293
k__Bacteria	p__Firmicutes	c__Bacilli	o__Bacillales	f__Listeriaceae	g__Listeria	39	0.0051683
k__Bacteria	p__Firmicutes	c__Bacilli	o__Bacillales	f__Paenibacillaceae	g__Brevibacillus	1	0.000132521
k__Bacteria	p__Firmicutes	c__Bacilli	o__Bacillales	f__Paenibacillaceae	g__Paenibacillus	177	0.0234561
k__Bacteria	p__Firmicutes	c__Bacilli	o__Bacillales	f__Staphylococcaceae	g__Staphylococcus	145	0.0192155
k__Bacteria	p__Firmicutes	c__Bacilli	o__Bacillales	f__Thermoactinomycetaceae	g__Thermoactinomyces	1	0.000132521
k__Bacteria	p__Firmicutes	c__Bacilli	o__Lactobacillales	f__Aerococcaceae	g__Aerococcus	1	0.000132521
k__Bacteria	p__Firmicutes	c__Bacilli	o__Lactobacillales	f__Carnobacteriaceae	g__Carnobacterium	4	0.000530082
k__Bacteria	p__Firmicutes	c__Bacilli	o__Lactobacillales	f__Carnobacteriaceae	g__Trichococcus	5	0.000662603
k__Bacteria	p__Firmicutes	c__Bacilli	o__Lactobacillales	f__Enterococcaceae	g__Enterococcus	163	0.0216008
k__Bacteria	p__Firmicutes	c__Bacilli	o__Lactobacillales	f__Enterococcaceae	g__Tetragenococcus	1	0.000132521
k__Bacteria	p__Firmicutes	c__Bacilli	o__Lactobacillales	f__Lactobacillaceae	g__Lactobacillus	132	0.0174927
k__Bacteria	p__Firmicutes	c__Bacilli	o__Lactobacillales	f__Streptococcaceae	g__Streptococcus	128	0.0169626
k__Bacteria	p__Firmicutes	c__Clostridia	o__Clostridiales	f__Clostridiaceae	g__Butyricicoccus	17	0.00225285
k__Bacteria	p__Firmicutes	c__Clostridia	o__Clostridiales	f__Clostridiaceae	g__Caloranaerobacter	2	0.000265041
k__Bacteria	p__Firmicutes	c__Clostridia	o__Clostridiales	f__Clostridiaceae	g__Clostridium	257	0.0340578
k__Bacteria	p__Firmicutes	c__Clostridia	o__Clostridiales	f__Clostridiales Family XVI. Incertae Sedis	g__Carboxydocella	14	0.00185529
k__Bacteria	p__Firmicutes	c__Clostridia	o__Clostridiales	f__Clostridiales Family XVII. Incertae Sedis	g__Sulfobacillus	5	0.000662603
k__Bacteria	p__Firmicutes	c__Clostridia	o__Clostridiales	f__Eubacteriaceae	g__Eubacterium	23	0.00304797
k__Bacteria	p__Firmicutes	c__Clostridia	o__Clostridiales	f__Eubacteriaceae	g__Pseudoramibacter	14	0.00185529
k__Bacteria	p__Firmicutes	c__Clostridia	o__Clostridiales	f__Heliobacteriaceae	g__Heliobacterium	133	0.0176252
k__Bacteria	p__Firmicutes	c__Clostridia	o__Clostridiales	f__Lachnospiraceae	g__Anaerostipes	11	0.00145773
k__Bacteria	p__Firmicutes	c__Clostridia	o__Clostridiales	f__Lachnospiraceae	g__Blautia	6	0.000795123
k__Bacteria	p__Firmicutes	c__Clostridia	o__Clostridiales	f__Lachnospiraceae	g__Butyrivibrio	1	0.000132521
k__Bacteria	p__Firmicutes	c__Clostridia	o__Clostridiales	f__Lachnospiraceae	g__Coprococcus	2	0.000265041
k__Bacteria	p__Firmicutes	c__Clostridia	o__Clostridiales	f__Lachnospiraceae	g__Dorea	13	0.00172277
k__Bacteria	p__Firmicutes	c__Clostridia	o__Clostridiales	f__Lachnospiraceae	g__Eisenbergiella	2	0.000265041
k__Bacteria	p__Firmicutes	c__Clostridia	o__Clostridiales	f__Lachnospiraceae	g__Lachnospira	4	0.000530082
k__Bacteria	p__Firmicutes	c__Clostridia	o__Clostridiales	f__Lachnospiraceae	g__Oribacterium	4	0.000530082
k__Bacteria	p__Firmicutes	c__Clostridia	o__Clostridiales	f__Lachnospiraceae	g__Robinsoniella	1	0.000132521
k__Bacteria	p__Firmicutes	c__Clostridia	o__Clostridiales	f__Lachnospiraceae	g__Roseburia	7	0.000927644
k__Bacteria	p__Firmicutes	c__Clostridia	o__Clostridiales	f__Peptococcaceae	g__Desulfosporosinus	1	0.000132521
k__Bacteria	p__Firmicutes	c__Clostridia	o__Clostridiales	f__Peptococcaceae	g__Desulfotomaculum	3	0.000397562
k__Bacteria	p__Firmicutes	c__Clostridia	o__Clostridiales	f__Peptoniphilaceae	g__Anaerococcus	1	0.000132521
k__Bacteria	p__Firmicutes	c__Clostridia	o__Clostridiales	f__Peptoniphilaceae	g__Parvimonas	1	0.000132521
k__Bacteria	p__Firmicutes	c__Clostridia	o__Clostridiales	f__Peptoniphilaceae	g__Peptoniphilus	2	0.000265041
k__Bacteria	p__Firmicutes	c__Clostridia	o__Clostridiales	f__Peptostreptococcaceae	g__Intestinibacter	7	0.000927644
k__Bacteria	p__Firmicutes	c__Clostridia	o__Clostridiales	f__Peptostreptococcaceae	g__Peptoclostridium	1	0.000132521
k__Bacteria	p__Firmicutes	c__Clostridia	o__Clostridiales	f__Ruminococcaceae	g__Anaerotruncus	9	0.00119268
k__Bacteria	p__Firmicutes	c__Clostridia	o__Clostridiales	f__Ruminococcaceae	g__Faecalibacterium	17	0.00225285
k__Bacteria	p__Firmicutes	c__Clostridia	o__Clostridiales	f__Ruminococcaceae	g__Ruminiclostridium	15	0.00198781
k__Bacteria	p__Firmicutes	c__Clostridia	o__Clostridiales	f__Ruminococcaceae	g__Ruminococcus	30	0.00397562
k__Bacteria	p__Firmicutes	c__Clostridia	o__Clostridiales	f__Ruminococcaceae	g__Subdoligranulum	1	0.000132521
k__Bacteria	p__Firmicutes	c__Clostridia	o__Clostridiales	f__Syntrophomonadaceae	g__Dethiobacter	1	0.000132521
k__Bacteria	p__Firmicutes	c__Clostridia	o__Clostridiales	f__Syntrophomonadaceae	g__Syntrophomonas	1	0.000132521
k__Bacteria	p__Firmicutes	c__Clostridia	o__Clostridiales	f__(Flavonifractor)	g__Flavonifractor	4	0.000530082
k__Bacteria	p__Firmicutes	c__Clostridia	o__Clostridiales	f__(Pseudoflavonifractor)	g__Pseudoflavonifractor	32	0.00424066
k__Bacteria	p__Firmicutes	c__Clostridia	o__Thermoanaerobacterales	f__Thermoanaerobacteraceae	g__Carboxydothermus	3	0.000397562
k__Bacteria	p__Firmicutes	c__Clostridia	o__Thermoanaerobacterales	f__Thermoanaerobacteraceae	g__Calderihabitans	1	0.000132521
k__Bacteria	p__Firmicutes	c__Clostridia	o__Thermoanaerobacterales	f__Thermoanaerobacteraceae	g__Moorella	13	0.00172277
k__Bacteria	p__Firmicutes	c__Clostridia	o__Thermoanaerobacterales	f__Thermoanaerobacteraceae	g__Thermoanaerobacter	14	0.00185529
k__Bacteria	p__Firmicutes	c__Clostridia	o__Thermoanaerobacterales	f__Thermoanaerobacterales Family III. Incertae Sedis	g__Syntrophaceticus	20	0.00265041
k__Bacteria	p__Firmicutes	c__Erysipelotrichia	o__Erysipelotrichales	f__Erysipelotrichaceae	g__Catenibacterium	11	0.00145773
k__Bacteria	p__Firmicutes	c__Erysipelotrichia	o__Erysipelotrichales	f__Erysipelotrichaceae	g__Coprobacillus	16	0.00212033
k__Bacteria	p__Firmicutes	c__Erysipelotrichia	o__Erysipelotrichales	f__Erysipelotrichaceae	g__Erysipelatoclostridium	2	0.000265041
k__Bacteria	p__Firmicutes	c__Negativicutes	o__Selenomonadales	f__Acidaminococcaceae	g__Phascolarctobacterium	1	0.000132521
k__Bacteria	p__Firmicutes	c__Negativicutes	o__Selenomonadales	f__Veillonellaceae	g__Dialister	1	0.000132521
k__Bacteria	p__Firmicutes	c__Negativicutes	o__Selenomonadales	f__Veillonellaceae	g__Megasphaera	2	0.000265041
k__Bacteria	p__Firmicutes	c__Negativicutes	o__Selenomonadales	f__Veillonellaceae	g__Negativicoccus	3	0.000397562
k__Bacteria	p__Firmicutes	c__Negativicutes	o__Selenomonadales	f__Veillonellaceae	g__Propionispira	1	0.000132521
k__Bacteria	p__Firmicutes	c__Negativicutes	o__Selenomonadales	f__Veillonellaceae	g__Selenomonas	13	0.00172277
k__Bacteria	p__Firmicutes	c__Negativicutes	o__Selenomonadales	f__Veillonellaceae	g__Sporomusa	2	0.000265041
k__Bacteria	p__Firmicutes	c__Negativicutes	o__Selenomonadales	f__Veillonellaceae	g__Veillonella	13	0.00172277
k__Bacteria	p__Fusobacteria	c__Fusobacteriia	o__Fusobacteriales	f__Fusobacteriaceae	g__Fusobacterium	26	0.00344553
k__Bacteria	p__Fusobacteria	c__Fusobacteriia	o__Fusobacteriales	f__Leptotrichiaceae	g__Leptotrichia	80	0.0106016
k__Bacteria	p__Gemmatimonadetes	c__Gemmatimonadetes <class>	o__Gemmatimonadales	f__Gemmatimonadaceae	g__Gemmatimonas	1	0.000132521
k__Bacteria	p__Nitrospirae	c__Nitrospira <class>	o__Nitrospirales	f__Nitrospiraceae	g__Nitrospira	71	0.00940896
k__Bacteria	p__Planctomycetes	c__Planctomycetia	o__Candidatus Brocadiales	f__Candidatus Brocadiaceae	g__Candidatus Brocadia	1	0.000132521
k__Bacteria	p__Planctomycetes	c__Planctomycetia	o__Candidatus Brocadiales	f__Candidatus Brocadiaceae	g__Candidatus Scalindua	7	0.000927644
k__Bacteria	p__Planctomycetes	c__Planctomycetia	o__Planctomycetales	f__Planctomycetaceae	g__Planctomyces	1	0.000132521
k__Bacteria	p__Proteobacteria	c__Alphaproteobacteria	o__Caulobacterales	f__Caulobacteraceae	g__Caulobacter	1	0.000132521
k__Bacteria	p__Proteobacteria	c__Alphaproteobacteria	o__Caulobacterales	f__Caulobacteraceae	g__Phenylobacterium	2	0.000265041
k__Bacteria	p__Proteobacteria	c__Alphaproteobacteria	o__Rhizobiales	f__Aurantimonadaceae	g__Aurantimonas	39	0.0051683
k__Bacteria	p__Proteobacteria	c__Alphaproteobacteria	o__Rhizobiales	f__Aurantimonadaceae	g__Aureimonas	2	0.000265041
k__Bacteria	p__Proteobacteria	c__Alphaproteobacteria	o__Rhizobiales	f__Bartonellaceae	g__Bartonella	4	0.000530082
k__Bacteria	p__Proteobacteria	c__Alphaproteobacteria	o__Rhizobiales	f__Bradyrhizobiaceae	g__Bradyrhizobium	50	0.00662603
k__Bacteria	p__Proteobacteria	c__Alphaproteobacteria	o__Rhizobiales	f__Brucellaceae	g__Brucella	23	0.00304797
k__Bacteria	p__Proteobacteria	c__Alphaproteobacteria	o__Rhizobiales	f__Brucellaceae	g__Ochrobactrum	1	0.000132521
k__Bacteria	p__Proteobacteria	c__Alphaproteobacteria	o__Rhizobiales	f__Hyphomicrobiaceae	g__Hyphomicrobium	25	0.00331301
k__Bacteria	p__Proteobacteria	c__Alphaproteobacteria	o__Rhizobiales	f__Hyphomicrobiaceae	g__Rhizomicrobium	2	0.000265041
k__Bacteria	p__Proteobacteria	c__Alphaproteobacteria	o__Rhizobiales	f__Methylobacteriaceae	g__Methylobacterium	20	0.00265041
k__Bacteria	p__Proteobacteria	c__Alphaproteobacteria	o__Rhizobiales	f__Methylocystaceae	g__Pleomorphomonas	55	0.00728863
k__Bacteria	p__Proteobacteria	c__Alphaproteobacteria	o__Rhizobiales	f__Methylocystaceae	g__Terasakiella	6	0.000795123
k__Bacteria	p__Proteobacteria	c__Alphaproteobacteria	o__Rhizobiales	f__Phyllobacteriaceae	g__Mesorhizobium	39	0.0051683
k__Bacteria	p__Proteobacteria	c__Alphaproteobacteria	o__Rhizobiales	f__Phyllobacteriaceae	g__Phyllobacterium	4	0.000530082
k__Bacteria	p__Proteobacteria	c__Alphaproteobacteria	o__Rhizobiales	f__Rhizobiaceae	g__Agrobacterium	20	0.00265041
k__Bacteria	p__Proteobacteria	c__Alphaproteobacteria	o__Rhizobiales	f__Rhizobiaceae	g__Rhizobium	18	0.00238537
k__Bacteria	p__Proteobacteria	c__Alphaproteobacteria	o__Rhizobiales	f__(Alsobacter)	g__Alsobacter	1	0.000132521
k__Bacteria	p__Proteobacteria	c__Alphaproteobacteria	o__Rhizobiales	f__(Candidatus Hodgkinia)	g__Candidatus Hodgkinia	3	0.000397562
k__Bacteria	p__Proteobacteria	c__Alphaproteobacteria	o__Rhodobacterales	f__Rhodobacteraceae	g__Celeribacter	3	0.000397562
k__Bacteria	p__Proteobacteria	c__Alphaproteobacteria	o__Rhodobacterales	f__Rhodobacteraceae	g__Paracoccus	1	0.000132521
k__Bacteria	p__Proteobacteria	c__Alphaproteobacteria	o__Rhodobacterales	f__Rhodobacteraceae	g__Rhodovulum	11	0.00145773
k__Bacteria	p__Proteobacteria	c__Alphaproteobacteria	o__Rhodobacterales	f__Rhodobacteraceae	g__Roseibium	9	0.00119268
k__Bacteria	p__Proteobacteria	c__Alphaproteobacteria	o__Rhodobacterales	f__Rhodobacteraceae	g__Roseobacter	2	0.000265041
k__Bacteria	p__Proteobacteria	c__Alphaproteobacteria	o__Rhodobacterales	f__Rhodobacteraceae	g__Roseovarius	2	0.000265041
k__Bacteria	p__Proteobacteria	c__Alphaproteobacteria	o__Rhodospirillales	f__Acetobacteraceae	g__Acetobacter	79	0.0104691
k__Bacteria	p__Proteobacteria	c__Alphaproteobacteria	o__Rhodospirillales	f__Acetobacteraceae	g__Acidiphilium	33	0.00437318
k__Bacteria	p__Proteobacteria	c__Alphaproteobacteria	o__Rhodospirillales	f__Acetobacteraceae	g__Acidisphaera	3	0.000397562
k__Bacteria	p__Proteobacteria	c__Alphaproteobacteria	o__Rhodospirillales	f__Acetobacteraceae	g__Asaia	18	0.00238537
k__Bacteria	p__Proteobacteria	c__Alphaproteobacteria	o__Rhodospirillales	f__Acetobacteraceae	g__Belnapia	1	0.000132521
k__Bacteria	p__Proteobacteria	c__Alphaproteobacteria	o__Rhodospirillales	f__Acetobacteraceae	g__Gluconobacter	3	0.000397562
k__Bacteria	p__Proteobacteria	c__Alphaproteobacteria	o__Rhodospirillales	f__Acetobacteraceae	g__Komagataeibacter	34	0.0045057
k__Bacteria	p__Proteobacteria	c__Alphaproteobacteria	o__Rhodospirillales	f__Acetobacteraceae	g__Rhodopila	2	0.000265041
k__Bacteria	p__Proteobacteria	c__Alphaproteobacteria	o__Rhodospirillales	f__Rhodospirillaceae	g__Azospirillum	123	0.0163
k__Bacteria	p__Proteobacteria	c__Alphaproteobacteria	o__Rhodospirillales	f__Rhodospirillaceae	g__Dongia	1	0.000132521
k__Bacteria	p__Proteobacteria	c__Alphaproteobacteria	o__Rhodospirillales	f__Rhodospirillaceae	g__Magnetospira	1	0.000132521
k__Bacteria	p__Proteobacteria	c__Alphaproteobacteria	o__Rhodospirillales	f__Rhodospirillaceae	g__Magnetospirillum	308	0.0408163
k__Bacteria	p__Proteobacteria	c__Alphaproteobacteria	o__Rhodospirillales	f__Rhodospirillaceae	g__Thalassospira	1	0.000132521
k__Bacteria	p__Proteobacteria	c__Alphaproteobacteria	o__Rhodospirillales	f__(Elioraea)	g__Elioraea	1	0.000132521
k__Bacteria	p__Proteobacteria	c__Alphaproteobacteria	o__Rickettsiales	f__Rickettsiaceae	g__Rickettsia	60	0.00795123
k__Bacteria	p__Proteobacteria	c__Alphaproteobacteria	o__Rickettsiales	f__(Caedibacter)	g__Caedibacter	1	0.000132521
k__Bacteria	p__Proteobacteria	c__Alphaproteobacteria	o__Sphingomonadales	f__Sphingomonadaceae	g__Novosphingobium	15	0.00198781
k__Bacteria	p__Proteobacteria	c__Alphaproteobacteria	o__Sphingomonadales	f__Sphingomonadaceae	g__Sphingobium	4	0.000530082
k__Bacteria	p__Proteobacteria	c__Alphaproteobacteria	o__Sphingomonadales	f__Sphingomonadaceae	g__Sphingomonas	57	0.00755367
k__Bacteria	p__Proteobacteria	c__Betaproteobacteria	o__Burkholderiales	f__Alcaligenaceae	g__Achromobacter	201	0.0266366
k__Bacteria	p__Proteobacteria	c__Betaproteobacteria	o__Burkholderiales	f__Alcaligenaceae	g__Bordetella	12	0.00159025
k__Bacteria	p__Proteobacteria	c__Betaproteobacteria	o__Burkholderiales	f__Alcaligenaceae	g__Oligella	12	0.00159025
k__Bacteria	p__Proteobacteria	c__Betaproteobacteria	o__Burkholderiales	f__Alcaligenaceae	g__Taylorella	6	0.000795123
k__Bacteria	p__Proteobacteria	c__Betaproteobacteria	o__Burkholderiales	f__Burkholderiaceae	g__Burkholderia	195	0.0258415
k__Bacteria	p__Proteobacteria	c__Betaproteobacteria	o__Burkholderiales	f__Burkholderiaceae	g__Cupriavidus	156	0.0206732
k__Bacteria	p__Proteobacteria	c__Betaproteobacteria	o__Burkholderiales	f__Burkholderiaceae	g__Lautropia	2	0.000265041
k__Bacteria	p__Proteobacteria	c__Betaproteobacteria	o__Burkholderiales	f__Burkholderiaceae	g__Pandoraea	1	0.000132521
k__Bacteria	p__Proteobacteria	c__Betaproteobacteria	o__Burkholderiales	f__Burkholderiaceae	g__Polynucleobacter	1	0.000132521
k__Bacteria	p__Proteobacteria	c__Betaproteobacteria	o__Burkholderiales	f__Burkholderiaceae	g__Ralstonia	22	0.00291545
k__Bacteria	p__Proteobacteria	c__Betaproteobacteria	o__Burkholderiales	f__Comamonadaceae	g__Curvibacter	124	0.0164325
k__Bacteria	p__Proteobacteria	c__Betaproteobacteria	o__Burkholderiales	f__Comamonadaceae	g__Variovorax	2	0.000265041
k__Bacteria	p__Proteobacteria	c__Betaproteobacteria	o__Burkholderiales	f__Oxalobacteraceae	g__Collimonas	1	0.000132521
k__Bacteria	p__Proteobacteria	c__Betaproteobacteria	o__Burkholderiales	f__Sutterellaceae	g__Parasutterella	7	0.000927644
k__Bacteria	p__Proteobacteria	c__Betaproteobacteria	o__Burkholderiales	f__Sutterellaceae	g__Sutterella	5	0.000662603
k__Bacteria	p__Proteobacteria	c__Betaproteobacteria	o__Burkholderiales	f__(Thiomonas)	g__Thiomonas	54	0.00715611
k__Bacteria	p__Proteobacteria	c__Betaproteobacteria	o__Gallionellales	f__Gallionellaceae	g__Candidatus Nitrotoga	8	0.00106016
k__Bacteria	p__Proteobacteria	c__Betaproteobacteria	o__Neisseriales	f__Chromobacteriaceae	g__Chromobacterium	12	0.00159025
k__Bacteria	p__Proteobacteria	c__Betaproteobacteria	o__Neisseriales	f__Chromobacteriaceae	g__Pseudogulbenkiania	8	0.00106016
k__Bacteria	p__Proteobacteria	c__Betaproteobacteria	o__Neisseriales	f__Neisseriaceae	g__Neisseria	238	0.0315399
k__Bacteria	p__Proteobacteria	c__Betaproteobacteria	o__Neisseriales	f__Neisseriaceae	g__Vitreoscilla	6	0.000795123
k__Bacteria	p__Proteobacteria	c__Betaproteobacteria	o__Rhodocyclales	f__Rhodocyclaceae	g__Azonexus	1	0.000132521
k__Bacteria	p__Proteobacteria	c__Betaproteobacteria	o__Rhodocyclales	f__Rhodocyclaceae	g__Dechloromonas	1	0.000132521
k__Bacteria	p__Proteobacteria	c__Betaproteobacteria	o__Rhodocyclales	f__Rhodocyclaceae	g__Propionivibrio	5	0.000662603
k__Bacteria	p__Proteobacteria	c__Betaproteobacteria	o__Rhodocyclales	f__Rhodocyclaceae	g__Sterolibacterium	14	0.00185529
k__Bacteria	p__Proteobacteria	c__Betaproteobacteria	o__(Candidatus Accumulibacter)	f__(Candidatus Accumulibacter)	g__Candidatus Accumulibacter	3	0.000397562
k__Bacteria	p__Proteobacteria	c__Deltaproteobacteria	o__Bdellovibrionales	f__Bdellovibrionaceae	g__Bdellovibrio	1	0.000132521
k__Bacteria	p__Proteobacteria	c__Deltaproteobacteria	o__Desulfobacterales	f__Desulfobacteraceae	g__Desulfobacterium	81	0.0107342
k__Bacteria	p__Proteobacteria	c__Deltaproteobacteria	o__Desulfobacterales	f__Desulfobacteraceae	g__Desulfococcus	81	0.0107342
k__Bacteria	p__Proteobacteria	c__Deltaproteobacteria	o__Desulfovibrionales	f__Desulfohalobiaceae	g__Desulfonauticus	89	0.0117943
k__Bacteria	p__Proteobacteria	c__Deltaproteobacteria	o__Desulfovibrionales	f__Desulfovibrionaceae	g__Desulfovibrio	35	0.00463822
k__Bacteria	p__Proteobacteria	c__Deltaproteobacteria	o__Desulfovibrionales	f__Desulfovibrionaceae	g__Lawsonia	12	0.00159025
k__Bacteria	p__Proteobacteria	c__Deltaproteobacteria	o__Desulfuromonadales	f__Geobacteraceae	g__Geobacter	20	0.00265041
k__Bacteria	p__Proteobacteria	c__Deltaproteobacteria	o__Myxococcales	f__Anaeromyxobacteraceae	g__Anaeromyxobacter	7	0.000927644
k__Bacteria	p__Proteobacteria	c__Deltaproteobacteria	o__Myxococcales	f__Cystobacteraceae	g__Stigmatella	26	0.00344553
k__Bacteria	p__Proteobacteria	c__Deltaproteobacteria	o__Myxococcales	f__Myxococcaceae	g__Corallococcus	1	0.000132521
k__Bacteria	p__Proteobacteria	c__Deltaproteobacteria	o__Myxococcales	f__Polyangiaceae	g__Chondromyces	1	0.000132521
k__Bacteria	p__Proteobacteria	c__Deltaproteobacteria	o__Myxococcales	f__(Enhygromyxa)	g__Enhygromyxa	1	0.000132521
k__Bacteria	p__Proteobacteria	c__Deltaproteobacteria	o__Syntrophobacterales	f__Syntrophaceae	g__Desulfobacca	1	0.000132521
k__Bacteria	p__Proteobacteria	c__Deltaproteobacteria	o__Syntrophobacterales	f__Syntrophaceae	g__Syntrophus	1	0.000132521
k__Bacteria	p__Proteobacteria	c__Epsilonproteobacteria	o__Campylobacterales	f__Campylobacteraceae	g__Arcobacter	1	0.000132521
k__Bacteria	p__Proteobacteria	c__Epsilonproteobacteria	o__Campylobacterales	f__Campylobacteraceae	g__Campylobacter	39	0.0051683
k__Bacteria	p__Proteobacteria	c__Epsilonproteobacteria	o__Campylobacterales	f__Campylobacteraceae	g__Sulfurospirillum	6	0.000795123
k__Bacteria	p__Proteobacteria	c__Epsilonproteobacteria	o__Campylobacterales	f__Helicobacteraceae	g__Helicobacter	5	0.000662603
k__Bacteria	p__Proteobacteria	c__Epsilonproteobacteria	o__(Sulfurovum)	f__(Sulfurovum)	g__Sulfurovum	3	0.000397562
k__Bacteria	p__Proteobacteria	c__Gammaproteobacteria	o__Acidithiobacillales	f__Acidithiobacillaceae	g__Acidithiobacillus	1	0.000132521
k__Bacteria	p__Proteobacteria	c__Gammaproteobacteria	o__Alteromonadales	f__Alteromonadaceae	g__Marinobacter	6	0.000795123
k__Bacteria	p__Proteobacteria	c__Gammaproteobacteria	o__Alteromonadales	f__Colwelliaceae	g__Colwellia	8	0.00106016
k__Bacteria	p__Proteobacteria	c__Gammaproteobacteria	o__Alteromonadales	f__Pseudoalteromonadaceae	g__Pseudoalteromonas	4	0.000530082
k__Bacteria	p__Proteobacteria	c__Gammaproteobacteria	o__Alteromonadales	f__Psychromonadaceae	g__Psychromonas	3	0.000397562
k__Bacteria	p__Proteobacteria	c__Gammaproteobacteria	o__Alteromonadales	f__Shewanellaceae	g__Shewanella	7	0.000927644
k__Bacteria	p__Proteobacteria	c__Gammaproteobacteria	o__Enterobacteriales	f__Enterobacteriaceae	g__Citrobacter	3	0.000397562
k__Bacteria	p__Proteobacteria	c__Gammaproteobacteria	o__Enterobacteriales	f__Enterobacteriaceae	g__Enterobacter	4	0.000530082
k__Bacteria	p__Proteobacteria	c__Gammaproteobacteria	o__Enterobacteriales	f__Enterobacteriaceae	g__Escherichia	26	0.00344553
k__Bacteria	p__Proteobacteria	c__Gammaproteobacteria	o__Enterobacteriales	f__Enterobacteriaceae	g__Klebsiella	64	0.00848131
k__Bacteria	p__Proteobacteria	c__Gammaproteobacteria	o__Enterobacteriales	f__Enterobacteriaceae	g__Pantoea	21	0.00278293
k__Bacteria	p__Proteobacteria	c__Gammaproteobacteria	o__Enterobacteriales	f__Enterobacteriaceae	g__Photorhabdus	4	0.000530082
k__Bacteria	p__Proteobacteria	c__Gammaproteobacteria	o__Enterobacteriales	f__Enterobacteriaceae	g__Proteus	3	0.000397562
k__Bacteria	p__Proteobacteria	c__Gammaproteobacteria	o__Enterobacteriales	f__Enterobacteriaceae	g__Providencia	7	0.000927644
k__Bacteria	p__Proteobacteria	c__Gammaproteobacteria	o__Enterobacteriales	f__Enterobacteriaceae	g__Rahnella	1	0.000132521
k__Bacteria	p__Proteobacteria	c__Gammaproteobacteria	o__Enterobacteriales	f__Enterobacteriaceae	g__Salmonella	12	0.00159025
k__Bacteria	p__Proteobacteria	c__Gammaproteobacteria	o__Enterobacteriales	f__Enterobacteriaceae	g__Serratia	19	0.00251789
k__Bacteria	p__Proteobacteria	c__Gammaproteobacteria	o__Enterobacteriales	f__Enterobacteriaceae	g__Shigella	1	0.000132521
k__Bacteria	p__Proteobacteria	c__Gammaproteobacteria	o__Enterobacteriales	f__Enterobacteriaceae	g__Xenorhabdus	7	0.000927644
k__Bacteria	p__Proteobacteria	c__Gammaproteobacteria	o__Legionellales	f__Legionellaceae	g__Legionella	22	0.00291545
k__Bacteria	p__Proteobacteria	c__Gammaproteobacteria	o__Legionellales	f__Legionellaceae	g__Tatlockia	5	0.000662603
k__Bacteria	p__Proteobacteria	c__Gammaproteobacteria	o__Methylococcales	f__Crenotrichaceae	g__Crenothrix	7	0.000927644
k__Bacteria	p__Proteobacteria	c__Gammaproteobacteria	o__Methylococcales	f__Methylococcaceae	g__Methylocaldum	6	0.000795123
k__Bacteria	p__Proteobacteria	c__Gammaproteobacteria	o__Methylococcales	f__Methylococcaceae	g__Methylococcus	2	0.000265041
k__Bacteria	p__Proteobacteria	c__Gammaproteobacteria	o__Methylococcales	f__Methylococcaceae	g__Methylomicrobium	1	0.000132521
k__Bacteria	p__Proteobacteria	c__Gammaproteobacteria	o__Oceanospirillales	f__Hahellaceae	g__Endozoicomonas	1	0.000132521
k__Bacteria	p__Proteobacteria	c__Gammaproteobacteria	o__Oceanospirillales	f__Halomonadaceae	g__Halomonas	42	0.00556586
k__Bacteria	p__Proteobacteria	c__Gammaproteobacteria	o__Pasteurellales	f__Pasteurellaceae	g__Avibacterium	1	0.000132521
k__Bacteria	p__Proteobacteria	c__Gammaproteobacteria	o__Pasteurellales	f__Pasteurellaceae	g__Haemophilus	66	0.00874636
k__Bacteria	p__Proteobacteria	c__Gammaproteobacteria	o__Pasteurellales	f__Pasteurellaceae	g__Mannheimia	11	0.00145773
k__Bacteria	p__Proteobacteria	c__Gammaproteobacteria	o__Pasteurellales	f__Pasteurellaceae	g__Pasteurella	3	0.000397562
k__Bacteria	p__Proteobacteria	c__Gammaproteobacteria	o__Pseudomonadales	f__Moraxellaceae	g__Acinetobacter	76	0.0100716
k__Bacteria	p__Proteobacteria	c__Gammaproteobacteria	o__Pseudomonadales	f__Moraxellaceae	g__Perlucidibaca	1	0.000132521
k__Bacteria	p__Proteobacteria	c__Gammaproteobacteria	o__Pseudomonadales	f__Pseudomonadaceae	g__Pseudomonas	88	0.0116618
k__Bacteria	p__Proteobacteria	c__Gammaproteobacteria	o__Thiotrichales	f__Piscirickettsiaceae	g__Methylophaga	1	0.000132521
k__Bacteria	p__Proteobacteria	c__Gammaproteobacteria	o__Thiotrichales	f__Piscirickettsiaceae	g__Piscirickettsia	2	0.000265041
k__Bacteria	p__Proteobacteria	c__Gammaproteobacteria	o__Thiotrichales	f__Thiotrichaceae	g__Beggiatoa	8	0.00106016
k__Bacteria	p__Proteobacteria	c__Gammaproteobacteria	o__(Competibacteraceae)	f__Competibacteraceae	g__Candidatus Competibacter	18	0.00238537
k__Bacteria	p__Proteobacteria	c__Gammaproteobacteria	o__(Competibacteraceae)	f__Competibacteraceae	g__Candidatus Contendobacter	6	0.000795123
k__Bacteria	p__Proteobacteria	c__Gammaproteobacteria	o__Vibrionales	f__Vibrionaceae	g__Photobacterium	6	0.000795123
k__Bacteria	p__Proteobacteria	c__Gammaproteobacteria	o__Vibrionales	f__Vibrionaceae	g__Salinivibrio	8	0.00106016
k__Bacteria	p__Proteobacteria	c__Gammaproteobacteria	o__Vibrionales	f__Vibrionaceae	g__Vibrio	109	0.0144447
k__Bacteria	p__Proteobacteria	c__Gammaproteobacteria	o__Xanthomonadales	f__Sinobacteraceae	g__Steroidobacter	1	0.000132521
k__Bacteria	p__Proteobacteria	c__Gammaproteobacteria	o__Xanthomonadales	f__Xanthomonadaceae	g__Stenotrophomonas	9	0.00119268
k__Bacteria	p__Proteobacteria	c__Gammaproteobacteria	o__Xanthomonadales	f__Xanthomonadaceae	g__Xanthomonas	129	0.0170951
k__Bacteria	p__Spirochaetes	c__Spirochaetia	o__Spirochaetales	f__Leptospiraceae	g__Leptonema	2	0.000265041
k__Bacteria	p__Spirochaetes	c__Spirochaetia	o__Spirochaetales	f__Leptospiraceae	g__Leptospira	2	0.000265041
k__Bacteria	p__Spirochaetes	c__Spirochaetia	o__Spirochaetales	f__Spirochaetaceae	g__Treponema	10	0.00132521
k__Bacteria	p__Tenericutes	c__Mollicutes	o__Entomoplasmatales	f__Spiroplasmataceae	g__Spiroplasma	1	0.000132521
k__Bacteria	p__Tenericutes	c__Mollicutes	o__Mycoplasmatales	f__Mycoplasmataceae	g__Mycoplasma	9	0.00119268
k__Bacteria	p__Tenericutes	c__Mollicutes	o__Mycoplasmatales	f__Mycoplasmataceae	g__Ureaplasma	11	0.00145773
k__Bacteria	p__Thermodesulfobacteria <phylum>	c__Thermodesulfobacteria	o__Thermodesulfobacteriales	f__Thermodesulfobacteriaceae	g__Caldimicrobium	4	0.000530082
k__Bacteria	p__Thermodesulfobacteria <phylum>	c__Thermodesulfobacteria	o__Thermodesulfobacteriales	f__Thermodesulfobacteriaceae	g__Thermodesulfobacterium	70	0.00927644
k__Bacteria	p__Thermotogae <phylum>	c__Thermotogae	o__Thermotogales	f__Thermotogaceae	g__Thermotoga	49	0.00649351
k__Bacteria	p__Acetothermia	c__(Candidatus Acetothermum)	o__(Candidatus Acetothermum)	f__(Candidatus Acetothermum)	g__Candidatus Acetothermum	1	0.000132521
					Total	7546
